# Supplementary material for: Mass spectrometry-based proteomics delivers in-depth proteome profiling of FFPE lung cancer biopsies from single glass slides
Source: NPJ Precis Oncol. 2026 May 29;10:196. doi: 10.1038/s41698-026-01517-8 (PMC13221448; doi:10.1038/s41698-026-01517-8)
Supplement: Supplementary file 2 — Supplementary Data 1 [file 41698_2026_1517_MOESM2_ESM.xlsx]

## Sheet: README
Sheet	Topic	Column name	Description
MultiSection (refers to the multi-section cohort)	Sample ID	SampleID	Sample identifier
	Patient-specific characteristics	Histology	Histological subtypes as annotated in clinical routine by a trained pathologist
		Stage	Cancer stage (number staging system)
		Sex	Female or Male
		Age (years)	Patient age in years
		PD-L1 IHC	PD-L1 immunohistochemistry (IHC) status (Positive: TPS > 0, Negative: TPS = 0)
		PD-L1 TPS (%)	PD-L1 tumor proportion score (TPS) as determined using IHC in clinical routine by a trained pathologist
	Sample-specific characteristics	Sample type	Surgical or biopsy
		Biopsy type	Core (needle) or Forceps
		Peptide yield (colorimetric, ug)	Total peptide yield as determined using a colorimetric assay
	Astral dataset information	In Astral dataset	Yes (Y) or No (N)
		Astral raw file name	MS raw file name that can be found on PRIDE (dataset identifier PXD071948)
		Injection (Astral, colorimetric ng)	Sample loading amount in ng
		ProteinIDs (Astral)	Number of proteins (gene-centric) identified
	timsTOF dataset information	In timsTOF dataset	Yes (Y) or No (N)
		timsTOF raw file name	MS raw file name that can be found on PRIDE (dataset identifier PXD071948)
		Injection (timsTOF, colorimetric ng)	Sample loading amount in ng
		ProteinIDs (timsTOF)	Number of proteins (gene-centric) identified
	Exploris dataset information	In Exploris dataset	Yes (Y) or No (N)
		Injection (Exploris, colorimetric ng)	Sample loading amount in ng
		ProteinIDs (Exploris)	Number of proteins (gene-centric) identified
SingleSlide (refers to the single-slide cohort)	Sample ID	SampleID	Sample identifier
	Patient-specific characteristics	Histology	Histological subtypes as annotated in clinical routine by a trained pathologist
		Stage	Cancer stage (number staging system)
		Gender	Female or Male
		Age (years)	Patient age in years
		PD-L1 IHC	PD-L1 immunohistochemistry (IHC) status (Positive: TPS > 0, Negative: TPS = 0)
	Sample-specific characteristics	Biopsy type	Core (needle) biopsy, Forceps, or Cryobiopsy
		Biopsy length (mm)	Summed length (longest dimension) of all biopsy fragments on the slide
		Peptide yield (MS-based, ng)	Total peptide yield as determined using the MS-based approach using a HeLa standard curve and summed MS1 signal
	Astral dataset information	In Astral dataset	Yes (Y) or No (N)
		Astral raw file name	MS raw file name that can be found on PRIDE (dataset identifier PXD072014)
		Injection (Astral, MS-based ng)	Sample loading amount in ng
		ProteinIDs (Astral)	Number of proteins (gene-centric) identified
	timsTOF dataset information	In timsTOF dataset	Yes (Y) or No (N)
		timsTOF raw file name	MS raw file name that can be found on PRIDE (dataset identifier PXD072014)
		Injection (timsTOF, MS-based ng)	Sample loading amount in ng
		ProteinIDs (timsTOF)	Number of proteins (gene-centric) identified
		Reason for exclusion from timsTOF dataset	If the sample wasn't included in the timsTOF dataset, reason for the exclusion

## Sheet: MultiSection
SampleID	Histology	Stage	Sex	Age (years)	PD-L1 IHC	PD-L1 TPS (%)	Sample type	Biopsy type	Peptide yield (colorimetric, ug)	In Astral dataset	Astral raw file name	Injection (Astral, colorimetric ng)	ProteinIDs (Astral)	In timsTOF dataset	timsTOF raw file name	Injection (timsTOF, colorimetric ng)	ProteinIDs (timsTOF)	In Exploris dataset	Exploris raw file name	Injection (Exploris, colorimetric ng)	ProteinIDs (Exploris)
S01	Adenocarcinoma	IV	Male	83	Positive	80	Biopsy	Core	6.8	Y	240731_FFPE.Fenoprep_LungCancer_KS_20min_200ng_DIA_sample01.raw	500	7652	N	NA	NA	NA	N	NA	NA	NA
S02	Adenocarcinoma	III	Female	67	Positive	60	Surgical	NA	245.9	Y	240731_FFPE.Fenoprep_LungCancer_KS_20min_200ng_DIA_sample02.raw	500	8063	Y	20241115_15FFPE_IGOR_DIA.PASSEF_44min_sample02_2024.11.15_6482.d	500	7307	Y	KS.15FFPE.Fenoprep_DIA_120MINGRAD_sample02_20240926145944.raw	2000	4620
S03	Adenocarcinoma	III	Female	57	Positive	60	Biopsy	Forceps	23.9	Y	240731_FFPE.Fenoprep_LungCancer_KS_20min_200ng_DIA_sample03.raw	500	7850	Y	20241115_15FFPE_IGOR_DIA.PASSEF_44min_sample03_2024.11.15_6483.d	500	7109	Y	KS.15FFPE.Fenoprep_DIA_120MINGRAD_sample03_20240926175711.raw	2000	4044
S04	Adenocarcinoma	II	Female	85	Positive	90	Biopsy	Core	190.8	Y	240731_FFPE.Fenoprep_LungCancer_KS_20min_200ng_DIA_sample04.raw	500	7861	Y	20241115_15FFPE_IGOR_DIA.PASSEF_44min_sample04_2024.11.15_6484.d	500	7071	Y	KS.15FFPE.Fenoprep_DIA_120MINGRAD_sample04_20240926205440.raw	2000	3999
S05	Adenocarcinoma	I	Male	75	Positive	95	Surgical	NA	227.3	Y	240731_FFPE.Fenoprep_LungCancer_KS_20min_200ng_DIA_sample05.raw	500	7557	Y	20241115_15FFPE_IGOR_DIA.PASSEF_44min_sample05_2024.11.15_6485.d	500	6765	Y	KS.15FFPE.Fenoprep_DIA_120MINGRAD_sample05_20240926235207.raw	2000	4182
S06	Adenocarcinoma	I	Female	76	Positive	5	Surgical	NA	11.6	Y	240731_FFPE.Fenoprep_LungCancer_KS_20min_200ng_DIA_sample06.raw	500	7500	Y	20241115_15FFPE_IGOR_DIA.PASSEF_44min_sample06_2024.11.15_6486.d	500	6873	Y	KS.15FFPE.Fenoprep_DIA_120MINGRAD_sample06_20240927024931.raw	2000	3826
S07	Adenocarcinoma	IV	Female	75	Positive	8	Biopsy	Core	26	Y	240731_FFPE.Fenoprep_LungCancer_KS_20min_200ng_DIA_sample07.raw	500	7770	Y	20241115_15FFPE_IGOR_DIA.PASSEF_44min_sample07_2024.11.15_6487.d	500	7043	Y	KS.15FFPE.Fenoprep_DIA_120MINGRAD_sample07_20240927054658.raw	2000	4233
S08	Adenocarcinoma	III	Female	66	Positive	10	Biopsy	Forceps	180.7	Y	240731_FFPE.Fenoprep_LungCancer_KS_20min_200ng_DIA_sample08.raw	500	7414	Y	20241115_15FFPE_IGOR_DIA.PASSEF_44min_sample08_2024.11.15_6488.d	500	6703	Y	KS.15FFPE.Fenoprep_DIA_120MINGRAD_sample08_20240927084427.raw	2000	3508
S09	Adenocarcinoma	II	Female	72	Positive	10	Surgical	NA	176.4	Y	240731_FFPE.Fenoprep_LungCancer_KS_20min_200ng_DIA_sample09.raw	500	6711	Y	20241115_15FFPE_IGOR_DIA.PASSEF_44min_sample09_2024.11.15_6489.d	500	6009	Y	KS.15FFPE.Fenoprep_DIA_120MINGRAD_sample09_20240927114156.raw	2000	2839
S10	Adenocarcinoma	II	Male	77	Positive	15	Surgical	NA	7.7	Y	240731_FFPE.Fenoprep_LungCancer_KS_20min_200ng_DIA_sample10.raw	500	7676	Y	20241115_15FFPE_IGOR_DIA.PASSEF_44min_sample10_2024.11.15_6490.d	500	6980	N	NA	NA	NA
S11	Adenocarcinoma	I	Male	71	Negative	0	Biopsy	Core	57.9	Y	240731_FFPE.Fenoprep_LungCancer_KS_20min_200ng_DIA_sample11.raw	500	7528	Y	20241115_15FFPE_IGOR_DIA.PASSEF_44min_sample11_2024.11.15_6491.d	500	7155	Y	KS.15FFPE.Fenoprep_DIA_120MINGRAD_sample11_20240927143925.raw	2000	4201
S12	Adenocarcinoma	I	Male	77	Negative	0	Surgical	NA	76.2	Y	240731_FFPE.Fenoprep_LungCancer_KS_20min_200ng_DIA_sample12.raw	500	7183	Y	20241115_15FFPE_IGOR_DIA.PASSEF_44min_sample12_2024.11.15_6492.d	500	6596	Y	KS.15FFPE.Fenoprep_DIA_120MINGRAD_sample12_20240927173652.raw	2000	3498
S13	Adenocarcinoma	I	Male	76	Negative	0	Surgical	NA	9.2	Y	240731_FFPE.Fenoprep_LungCancer_KS_20min_200ng_DIA_sample13.raw	500	7450	N	NA	NA	NA	Y	KS.15FFPE.Fenoprep_DIA_120MINGRAD_sample13_20240927203419.raw	2000	3507
S14	Adenocarcinoma	IV	Male	48	Negative	0	Biopsy	Core	6.9	Y	240731_FFPE.Fenoprep_LungCancer_KS_20min_200ng_DIA_sample14.raw	500	7182	N	NA	NA	NA	N	NA	NA	NA
S15	Adenocarcinoma	IV	Female	81	Negative	0	Biopsy	Forceps	5.4	Y	240731_FFPE.Fenoprep_LungCancer_KS_20min_200ng_DIA_sample15.raw	500	7816	N	NA	NA	NA	N	NA	NA	NA

## Sheet: SingleSlide
SampleID	Histology	Stage	Gender	Age (years)	PD-L1 IHC	Biopsy type	Biopsy length (mm)	Peptide yield (MS-based, ng)	In Astral dataset	Astral raw file name	Injection (Astral, MS-based ng)	ProteinIDs (Astral)	In timsTOF dataset	timsTOF raw file name	Injection (timsTOF, MS-based ng)	ProteinIDs (timsTOF)	Reason for exclusion from timsTOF dataset
S01	Adenocarcinoma	IIIA	Male	57	Positive	Core biopsy	7	236.676	Y	20251103_GMNOOB_FFPE68_DIA_WZ40SPD_sample_W01.raw	50	7163	Y	GMNOOB_DART_FFPE_251111_200ugifpossible_44min_DIA_PASEF_sampleW01_2025.11.12_11376.d	163.009	7197	NA
S02	Squamous cell carcinoma	IIIB	Male	67	Negative	Forceps	8	472.375	Y	20251103_GMNOOB_FFPE68_DIA_WZ40SPD_sample_W02.raw	50	6954	Y	GMNOOB_DART_FFPE_251111_200ugifpossible_44min_DIA_PASEF_sampleW02_2025.11.12_11377.d	200	7340	NA
S03	Squamous cell carcinoma	IIIA	Male	62	Positive	Cryobiopsy	9	398.61	Y	20251103_GMNOOB_FFPE68_DIA_WZ40SPD_sample_W03.raw	50	7524	Y	GMNOOB_DART_FFPE_251111_200ugifpossible_44min_DIA_PASEF_sampleW03_2025.11.12_11378.d	200	7591	NA
S04	Squamous cell carcinoma	IIIA	Male	69	Positive	Forceps	16	826.386	Y	20251103_GMNOOB_FFPE68_DIA_WZ40SPD_sample_W04.raw	50	8128	Y	GMNOOB_DART_FFPE_251111_200ugifpossible_44min_DIA_PASEF_sampleW04_2025.11.12_11379.d	200	7717	NA
S05	Squamous cell carcinoma	IIIA	Female	61	Positive	Forceps	2	109.569	Y	20251103_GMNOOB_FFPE68_DIA_WZ40SPD_sample_W05.raw	50	6698	N	NA	NA	NA	Less than 50 ng remaining
S06	Adenocarcinoma	NA	Female	67	Positive	Forceps	13	876.734	Y	20251103_GMNOOB_FFPE68_DIA_WZ40SPD_sample_W06.raw	50	7606	Y	GMNOOB_DART_FFPE_251111_200ugifpossible_44min_DIA_PASEF_sampleW06_2025.11.12_11380.d	200	7350	NA
S07	Squamous cell carcinoma	IIIB	Female	54	Positive	Core biopsy	11	230.901	Y	20251103_GMNOOB_FFPE68_DIA_WZ40SPD_sample_W07.raw	50	7395	Y	GMNOOB_DART_FFPE_251111_200ugifpossible_44min_DIA_PASEF_sampleW07_2025.11.12_11381.d	157.811	6912	NA
S08	Other	IIIB	Female	67	Positive	Core biopsy	10	379.404	Y	20251103_GMNOOB_FFPE68_DIA_WZ40SPD_sample_W08.raw	50	7443	Y	GMNOOB_DART_FFPE_251111_200ugifpossible_44min_DIA_PASEF_sampleW08_2025.11.12_11382.d	200	7213	NA
S09	Adenocarcinoma	IIIA	Male	71	Negative	Forceps	2	123.327	Y	20251103_GMNOOB_FFPE68_DIA_WZ40SPD_sample_W09.raw	50	3450	N	NA	NA	NA	< 5000 protein IDs in Astral dataset
S10	Squamous cell carcinoma	IIIB	Male	69	Positive	Core biopsy	6	300.65	Y	20251103_GMNOOB_FFPE68_DIA_WZ40SPD_sample_W10.raw	50	7407	Y	GMNOOB_DART_FFPE_251111_200ugifpossible_44min_DIA_PASEF_sampleW10_2025.11.12_11384.d	200	7291	NA
S11	Adenocarcinoma	IIIC	Male	68	Positive	Core biopsy	14.5	170.015	Y	20251103_GMNOOB_FFPE68_DIA_WZ40SPD_sample_W11.raw	50	6294	Y	GMNOOB_DART_FFPE_251111_200ugifpossible_44min_DIA_PASEF_sampleW11_2025.11.12_11385.d	103.013	5649	NA
S12	Adenocarcinoma	IIIB	Female	71	Positive	Forceps	3	191.965	Y	20251103_GMNOOB_FFPE68_DIA_WZ40SPD_sample_W12.raw	50	5788	Y	GMNOOB_DART_FFPE_251111_200ugifpossible_44min_DIA_PASEF_sampleW12_2025.11.12_11386.d	122.769	4831	NA
S13	Squamous cell carcinoma	IIIA	Male	71	Positive	Core biopsy	10.5	481.713	Y	20251103_GMNOOB_FFPE68_DIA_WZ40SPD_sample_W13.raw	50	7785	Y	GMNOOB_DART_FFPE_251111_200ugifpossible_44min_DIA_PASEF_sampleW13_2025.11.12_11387.d	200	7706	NA
S14	Squamous cell carcinoma	IIIB	Male	75	Negative	Forceps	10	492.251	Y	20251103_GMNOOB_FFPE68_DIA_WZ40SPD_sample_W14.raw	50	7160	Y	GMNOOB_DART_FFPE_251111_200ugifpossible_44min_DIA_PASEF_sampleW14_2025.11.12_11388.d	200	6399	NA
S15	Squamous cell carcinoma	IIIA	Male	72	Positive	Core biopsy	3	119.096	Y	20251103_GMNOOB_FFPE68_DIA_WZ40SPD_sample_W15.raw	50	6905	Y	GMNOOB_DART_FFPE_251111_200ugifpossible_44min_DIA_PASEF_sampleW15_2025.11.12_11389.d	57.1865	5912	NA
S16	Adenocarcinoma	IIIB	Female	67	Negative	Forceps	7.5	612.461	Y	20251103_GMNOOB_FFPE68_DIA_WZ40SPD_sample_W16.raw	50	7814	Y	GMNOOB_DART_FFPE_251111_200ugifpossible_44min_DIA_PASEF_sampleW16_2025.11.12_11390.d	200	7501	NA
S17	Squamous cell carcinoma	IIIB	Female	71	Negative	Forceps	5	313.514	Y	20251103_GMNOOB_FFPE68_DIA_WZ40SPD_sample_W17.raw	50	7157	Y	GMNOOB_DART_FFPE_251111_200ugifpossible_44min_DIA_PASEF_sampleW17_2025.11.12_11392.d	200	6719	NA
S18	Squamous cell carcinoma	IIIB	Male	67	Negative	Forceps	1.5	131.716	Y	20251103_GMNOOB_FFPE68_DIA_WZ40SPD_sample_W18.raw	50	6690	Y	GMNOOB_DART_FFPE_251111_200ugifpossible_44min_DIA_PASEF_sampleW18_2025.11.12_11393.d	68.5442	6007	NA
S19	NA	NA	Female	62	Negative	Forceps	10.5	466.052	Y	20251103_GMNOOB_FFPE68_DIA_WZ40SPD_sample_W19.raw	50	6780	Y	GMNOOB_DART_FFPE_251111_200ugifpossible_44min_DIA_PASEF_sampleW19_2025.11.13_11394.d	200	5645	NA
S20	Squamous cell carcinoma	IIIA	Male	69	Negative	Core biopsy	5.5	308.713	Y	20251103_GMNOOB_FFPE68_DIA_WZ40SPD_sample_W20.raw	50	7653	Y	GMNOOB_DART_FFPE_251111_200ugifpossible_44min_DIA_PASEF_sampleW20_2025.11.13_11395.d	200	7564	NA
S21	Squamous cell carcinoma	IIIA	Female	73	Negative	Core biopsy	7	296.827	Y	20251103_GMNOOB_FFPE68_DIA_WZ40SPD_sample_W21.raw	50	7458	Y	GMNOOB_DART_FFPE_251111_200ugifpossible_44min_DIA_PASEF_sampleW21_2025.11.13_11396.d	200	4665	NA
S22	Squamous cell carcinoma	IIIA	Male	69	Positive	Core biopsy	8	155.766	Y	20251103_GMNOOB_FFPE68_DIA_WZ40SPD_sample_W22.raw	50	6852	Y	GMNOOB_DART_FFPE_251111_200ugifpossible_44min_DIA_PASEF_sampleW22_2025.11.13_11397.d	90.1891	5951	NA
S23	Adenocarcinoma	IIIC	Female	65	Positive	Forceps	5	334.126	Y	20251103_GMNOOB_FFPE68_DIA_WZ40SPD_sample_W23.raw	50	7424	Y	GMNOOB_DART_FFPE_251111_200ugifpossible_44min_DIA_PASEF_sampleW23_2025.11.13_11398.d	200	7012	NA
S24	Squamous cell carcinoma	IIIB	Female	66	Negative	Cryobiopsy	44	11831.3	Y	20251103_GMNOOB_FFPE68_DIA_WZ40SPD_sample_W24.raw	50	7301	Y	GMNOOB_DART_FFPE_251111_200ugifpossible_44min_DIA_PASEF_sampleW24_2025.11.13_11399.d	200	7020	NA
S25	Adenocarcinoma	IIIA	Female	71	Negative	Forceps	11.5	354.355	Y	20251103_GMNOOB_FFPE68_DIA_WZ40SPD_sample_W25.raw	50	7198	Y	GMNOOB_DART_FFPE_251111_200ugifpossible_44min_DIA_PASEF_sampleW25_2025.11.13_11401.d	200	6361	NA
S26	Adenocarcinoma	IIIB	Female	69	Positive	Forceps	6.5	207.91	Y	20251103_GMNOOB_FFPE68_DIA_WZ40SPD_sample_W26.raw	50	7368	Y	GMNOOB_DART_FFPE_251111_200ugifpossible_44min_DIA_PASEF_sampleW26_2025.11.13_11402.d	137.119	7049	NA
S27	Adenocarcinoma	IIIB	Female	36	Negative	Forceps	4	152.72	Y	20251103_GMNOOB_FFPE68_DIA_WZ40SPD_sample_W27.raw	50	6862	Y	GMNOOB_DART_FFPE_251111_200ugifpossible_44min_DIA_PASEF_sampleW27_2025.11.13_11403.d	87.4478	6423	NA
S28	Squamous cell carcinoma	IIIB	Male	66	Negative	Cryobiopsy	4	941.913	Y	20251103_GMNOOB_FFPE68_DIA_WZ40SPD_sample_W28.raw	50	7128	Y	GMNOOB_DART_FFPE_251111_200ugifpossible_44min_DIA_PASEF_sampleW28_2025.11.13_11404.d	200	6330	NA
S29	Other	IIIC	Male	66	Negative	Cryobiopsy	19.5	993.582	Y	20251103_GMNOOB_FFPE68_DIA_WZ40SPD_sample_W29.raw	50	8017	Y	GMNOOB_DART_FFPE_251111_200ugifpossible_44min_DIA_PASEF_sampleW29_2025.11.13_11405.d	200	6607	NA
S30	Other	IIIB	Male	73	Negative	Core biopsy	9	349.711	Y	20251103_GMNOOB_FFPE68_DIA_WZ40SPD_sample_W30.raw	50	7472	Y	GMNOOB_DART_FFPE_251111_200ugifpossible_44min_DIA_PASEF_sampleW30_2025.11.13_11406.d	200	7357	NA
S31	Squamous cell carcinoma	IIIB	Female	77	Negative	Forceps	10.5	432.004	Y	20251103_GMNOOB_FFPE68_DIA_WZ40SPD_sample_W31.raw	50	7690	Y	GMNOOB_DART_FFPE_251111_200ugifpossible_44min_DIA_PASEF_sampleW31_2025.11.13_11407.d	200	7034	NA
S32	Adenocarcinoma	IIIA	Male	68	Negative	Core biopsy	14	183.939	Y	20251103_GMNOOB_FFPE68_DIA_WZ40SPD_sample_W32.raw	50	6541	Y	GMNOOB_DART_FFPE_251111_200ugifpossible_44min_DIA_PASEF_sampleW32_2025.11.13_11408.d	115.545	5986	NA
S33	Squamous cell carcinoma	IIIB	Male	65	Negative	Forceps	10	453.146	Y	20251103_GMNOOB_FFPE68_DIA_WZ40SPD_sample_W33.raw	50	7081	Y	GMNOOB_DART_FFPE_251111_200ugifpossible_44min_DIA_PASEF_sampleW33_2025.11.13_11410.d	200	6578	NA
S34	Squamous cell carcinoma	IIIB	Male	58	Positive	Forceps	13.5	813.522	Y	20251103_GMNOOB_FFPE68_DIA_WZ40SPD_sample_W34.raw	50	7892	Y	GMNOOB_DART_FFPE_251111_200ugifpossible_44min_DIA_PASEF_sampleW34_2025.11.13_11411.d	200	7403	NA
S35	Squamous cell carcinoma	IIIB	Male	69	Positive	Forceps	5.5	262.543	Y	20251103_GMNOOB_FFPE68_DIA_WZ40SPD_sample_W35.raw	50	6914	Y	GMNOOB_DART_FFPE_251111_200ugifpossible_44min_DIA_PASEF_sampleW35_2025.11.13_11412.d	186.289	6604	NA
S36	Adenocarcinoma	IIIB	Male	70	Negative	Core biopsy	13.5	138.311	Y	20251103_GMNOOB_FFPE68_DIA_WZ40SPD_sample_W36.raw	50	6570	Y	GMNOOB_DART_FFPE_251111_200ugifpossible_44min_DIA_PASEF_sampleW36_2025.11.13_11413.d	74.4796	5777	NA
S37	Adenocarcinoma	IIIB	Male	69	Negative	Forceps	6	518.567	Y	20251103_GMNOOB_FFPE68_DIA_WZ40SPD_sample_W37.raw	50	7816	Y	GMNOOB_DART_FFPE_251111_200ugifpossible_44min_DIA_PASEF_sampleW37_2025.11.13_11414.d	200	7785	NA
S38	Adenocarcinoma	IIIB	Female	52	Negative	Forceps	1.5	136.004	Y	20251103_GMNOOB_FFPE68_DIA_WZ40SPD_sample_W38.raw	50	6050	Y	GMNOOB_DART_FFPE_251111_200ugifpossible_44min_DIA_PASEF_sampleW38_2025.11.13_11415.d	72.4033	5395	NA
S39	Squamous cell carcinoma	IIIA	Male	73	Negative	Forceps	5	387.651	Y	20251103_GMNOOB_FFPE68_DIA_WZ40SPD_sample_W39.raw	50	7651	Y	GMNOOB_DART_FFPE_251111_200ugifpossible_44min_DIA_PASEF_sampleW39_2025.11.13_11416.d	200	7553	NA
S40	Other	IIIA	Male	78	Positive	Core biopsy	3	75.2853	Y	20251103_GMNOOB_FFPE68_DIA_WZ40SPD_sample_W40.raw	50	2407	N	NA	NA	NA	Less than 50 ng remaining
S41	Adenocarcinoma	IIIA	Female	68	Positive	Core biopsy	12	109.379	Y	20251103_GMNOOB_FFPE68_DIA_WZ40SPD_sample_W41.raw	50	6261	N	NA	NA	NA	Less than 50 ng remaining
S42	Other	IIIB	Male	68	Positive	Forceps	8.5	209.858	Y	20251103_GMNOOB_FFPE68_DIA_WZ40SPD_sample_W42.raw	50	7112	Y	GMNOOB_DART_FFPE_251111_200ugifpossible_44min_DIA_PASEF_sampleW42_2025.11.13_11418.d	138.872	6649	NA
S43	Squamous cell carcinoma	IIIB	Female	52	Negative	Forceps	6	603.388	Y	20251103_GMNOOB_FFPE68_DIA_WZ40SPD_sample_W43.raw	50	7535	Y	GMNOOB_DART_FFPE_251111_200ugifpossible_44min_DIA_PASEF_sampleW43_2025.11.13_11419.d	200	6128	NA
S44	Squamous cell carcinoma	IIIA	Male	70	Negative	Core biopsy	8	124.704	Y	20251103_GMNOOB_FFPE68_DIA_WZ40SPD_sample_W44.raw	50	6063	Y	GMNOOB_DART_FFPE_251111_200ugifpossible_44min_DIA_PASEF_sampleW44_2025.11.13_11420.d	62.2336	5323	NA
S45	Squamous cell carcinoma	IIIA	Male	66	Negative	Forceps	1	75.6153	Y	20251103_GMNOOB_FFPE68_DIA_WZ40SPD_sample_W45.raw	50	2187	N	NA	NA	NA	Less than 50 ng remaining
S46	Adenocarcinoma	IIIB	Female	63	Positive	Forceps	5.5	78.1426	Y	20251103_GMNOOB_FFPE68_DIA_WZ40SPD_sample_W46.raw	50	3190	N	NA	NA	NA	Less than 50 ng remaining
S47	Squamous cell carcinoma	IIIB	Female	71	Positive	Core biopsy	15	202.408	Y	20251103_GMNOOB_FFPE68_DIA_WZ40SPD_sample_W47.raw	50	6932	Y	GMNOOB_DART_FFPE_251111_200ugifpossible_44min_DIA_PASEF_sampleW47_2025.11.13_11421.d	132.167	6629	NA
S48	Adenocarcinoma	IIIC	Female	55	Negative	Core biopsy	18	130.974	Y	20251103_GMNOOB_FFPE68_DIA_WZ40SPD_sample_W48.raw	50	6686	N	NA	67.8767	NA	Injection failed
S49	Adenocarcinoma	IIIA	Female	67	Positive	Core biopsy	5.5	94.2743	Y	20251103_GMNOOB_FFPE68_DIA_WZ40SPD_sample_W49.raw	50	5222	N	NA	NA	NA	Less than 50 ng remaining
S50	Adenocarcinoma	IIIA	Male	69	Negative	Core biopsy	16	196.474	Y	20251103_GMNOOB_FFPE68_DIA_WZ40SPD_sample_W50.raw	50	7121	Y	GMNOOB_DART_FFPE_251111_200ugifpossible_44min_DIA_PASEF_sampleW50_2025.11.14_11424.d	126.827	6751	NA
S51	Squamous cell carcinoma	IIIB	Female	70	Positive	Forceps	6	246.465	Y	20251103_GMNOOB_FFPE68_DIA_WZ40SPD_sample_W51.raw	50	7420	Y	GMNOOB_DART_FFPE_251111_200ugifpossible_44min_DIA_PASEF_sampleW51_2025.11.14_11425.d	171.818	7330	NA
S52	Squamous cell carcinoma	IIIB	Male	64	Positive	Core biopsy	4.5	77.7358	Y	20251103_GMNOOB_FFPE68_DIA_WZ40SPD_sample_W52.raw	50	5725	N	NA	NA	NA	Less than 50 ng remaining
S53	Squamous cell carcinoma	IIIB	Male	64	Positive	Core biopsy	12	318.06	Y	20251103_GMNOOB_FFPE68_DIA_WZ40SPD_sample_W53.raw	50	7222	Y	GMNOOB_DART_FFPE_251111_200ugifpossible_44min_DIA_PASEF_sampleW53_2025.11.14_11426.d	200	7108	NA
S54	Squamous cell carcinoma	IIIC	Male	68	Negative	Forceps	6.5	201.93	Y	20251103_GMNOOB_FFPE68_DIA_WZ40SPD_sample_W54.raw	50	7316	Y	GMNOOB_DART_FFPE_251111_200ugifpossible_44min_DIA_PASEF_sampleW54_2025.11.17_11536.d	131.737	6201	NA
S55	Adenocarcinoma	IIIC	Male	69	Positive	Forceps	3	211.525	Y	20251103_GMNOOB_FFPE68_DIA_WZ40SPD_sample_W55.raw	50	6482	Y	GMNOOB_DART_FFPE_251111_200ugifpossible_44min_DIA_PASEF_sampleW55_2025.11.14_11438.d	140.373	4633	NA
S56	Adenocarcinoma	IIIB	Male	59	Positive	Core biopsy	4	67.88	Y	20251103_GMNOOB_FFPE68_DIA_WZ40SPD_sample_W56.raw	50	2499	N	NA	NA	NA	Less than 50 ng remaining
S57	Squamous cell carcinoma	IIIB	Male	58	Positive	Forceps	5.5	228.084	Y	20251103_GMNOOB_FFPE68_DIA_WZ40SPD_sample_W57.raw	50	7435	Y	GMNOOB_DART_FFPE_251111_200ugifpossible_44min_DIA_PASEF_sampleW57_2025.11.14_11439.d	155.275	6663	NA
S58	Squamous cell carcinoma	IIIC	Female	70	Positive	Core biopsy	13	121.598	Y	20251103_GMNOOB_FFPE68_DIA_WZ40SPD_sample_W58.raw	50	6402	Y	GMNOOB_DART_FFPE_251111_200ugifpossible_44min_DIA_PASEF_sampleW58_2025.11.14_11440.d	59.4378	5631	NA
S59	Squamous cell carcinoma	IIIA	Female	80	Positive	Core biopsy	12	170.637	Y	20251103_GMNOOB_FFPE68_DIA_WZ40SPD_sample_W59.raw	50	7054	Y	GMNOOB_DART_FFPE_251111_200ugifpossible_44min_DIA_PASEF_sampleW59_2025.11.14_11441.d	103.573	6204	NA
S60	Squamous cell carcinoma	IIIB	Male	73	Negative	Core biopsy	19	709.683	Y	20251103_GMNOOB_FFPE68_DIA_WZ40SPD_sample_W60.raw	50	7612	Y	GMNOOB_DART_FFPE_251111_200ugifpossible_44min_DIA_PASEF_sampleW60_2025.11.14_11442.d	200	5866	NA
S61	Adenocarcinoma	IIIC	Male	63	Negative	Core biopsy	2.5	55.1991	Y	20251103_GMNOOB_FFPE68_DIA_WZ40SPD_sample_W61.raw	49.6792	3213	N	NA	NA	NA	Less than 50 ng remaining
S62	Squamous cell carcinoma	IIIB	Male	61	Positive	Core biopsy	5.5	109.058	Y	20251103_GMNOOB_FFPE68_DIA_WZ40SPD_sample_W62.raw	50	5766	N	NA	NA	NA	Less than 50 ng remaining
S63	Adenocarcinoma	IIIB	Female	56	Negative	Core biopsy	15	207.91	Y	20251103_GMNOOB_FFPE68_DIA_WZ40SPD_sample_W63.raw	50	7339	Y	GMNOOB_DART_FFPE_251111_200ugifpossible_44min_DIA_PASEF_sampleW63_2025.11.14_11443.d	137.119	6709	NA
S64	Adenocarcinoma	IIB	Female	74	Negative	Core biopsy	2	78.8503	Y	20251103_GMNOOB_FFPE68_DIA_WZ40SPD_sample_W64.raw	50	5480	N	NA	NA	NA	Less than 50 ng remaining
S65	Adenocarcinoma	IIIA	Female	71	Positive	Forceps	5	219.131	Y	20251103_GMNOOB_FFPE68_DIA_WZ40SPD_sample_W65.raw	50	6299	Y	GMNOOB_DART_FFPE_251111_200ugifpossible_44min_DIA_PASEF_sampleW65_2025.11.14_11444.d	147.218	5439	NA
S66	Other	IIIA	Female	68	Positive	Core biopsy	17	256.553	Y	20251103_GMNOOB_FFPE68_DIA_WZ40SPD_sample_W66.raw	50	7152	Y	GMNOOB_DART_FFPE_251111_200ugifpossible_44min_DIA_PASEF_sampleW66_2025.11.14_11445.d	180.898	6666	NA
S67	Adenocarcinoma	IIIA	Male	58	Positive	Core biopsy	8	135.15	Y	20251103_GMNOOB_FFPE68_DIA_WZ40SPD_sample_W67.raw	50	6892	Y	GMNOOB_DART_FFPE_251111_200ugifpossible_44min_DIA_PASEF_sampleW67_2025.11.15_11446.d	71.6352	5834	NA
S68	Other	IIIA	Male	85	Positive	Forceps	9.5	199.505	Y	20251103_GMNOOB_FFPE68_DIA_WZ40SPD_sample_W68.raw	50	5664	Y	GMNOOB_DART_FFPE_251111_200ugifpossible_44min_DIA_PASEF_sampleW68_2025.11.15_11447.d	129.554	4969	NA
